# Supplementary material for: Discovery of Benzophenanthridine Alkaloids from Zanthoxylum nitidum That Target the MDM2–p53 Axis in NSCLC
Source: Pharmaceuticals (Basel). 2026 May 22;19(6):814. doi: 10.3390/ph19060814 (PMC13304904; doi:10.3390/ph19060814)
Supplement: Supplementary file 1 [file pharmaceuticals-19-00814-s001.zip]

Archive with 2 entries (2 files):
- tables.pdf
- figures.pdf
